# Supplementary material for: Long term evaluation of the safety and efficacy of local cooling anesthesia during intravitreal injections: The COOL-2 Trial
Source: PLoS One. 2026 Jun 10;21(6):e0349554. doi: 10.1371/journal.pone.0349554 (PMC13252741; doi:10.1371/journal.pone.0349554)
Supplement: S3 File — (ZIP) [file pone.0349554.s005.zip]

Archive with 2 entries (2 files):
- COOL2_Data.xlsx
- __MACOSX/._COOL2_Data.xlsx
