# Supplementary material for: Long term evaluation of the safety and efficacy of local cooling anesthesia during intravitreal injections: The COOL-2 Trial
Source: PLoS One. 2026 Jun 10;21(6):e0349554. doi: 10.1371/journal.pone.0349554 (PMC13252741; doi:10.1371/journal.pone.0349554)
Supplement: S3 File — (ZIP) [file pone.0349554.s005.zip › COOL2_Data.xlsx]

## Sheet: Injection pain comparison
		Injection pain (0-10)
Study ID	Study Group (1= -10˚C for 20 seconds, 2 = -15˚C for 10 seconds, 3 = -15˚C for 15 seconds, 4 = -15˚C for 20 seconds)	Screening	Visit1	Visit2	Visit3	Visit4	Visit5	Visit6	Visit7	Visit8	Visit9	Visit10	Visit11
1	2	5	N/A	N/A	N/A	N/A	N/A	N/A	N/A	N/A	N/A	N/A	N/A
2	2	4	N/A	N/A	N/A	N/A	N/A	N/A	N/A	N/A	N/A	N/A	N/A
3	2	4	3	3	5	3	3	4	3	3	3	3	N/A
4	2	5	4	1	3	3	2	2	4	1	2	3	0
5	2	1	1	1	0	1	0	0	0	0	0	0	1
6	2	5	1	3	4	2	1	0	0	7	1	6	2
7	2	4	6	3	0	2	2	N/A	N/A	N/A	N/A	N/A	N/A
8	2	6	8	7	5	6	5	N/A	N/A	N/A	N/A	N/A	N/A
9	2	3	3	2	0	1	1	2	0	1	1	0	1
10	2	1	0	1	1	0	0	0	N/A	N/A	N/A	N/A	N/A
11	2	5	2	8	6	5	1	2	4	N/A	N/A	N/A	N/A
12	2	6	4	5	0	6	2	8	0	N/A	N/A	N/A	N/A
13	2	3	1	N/A	N/A	N/A	N/A	N/A	N/A	N/A	N/A	N/A	N/A
14	2	3	4	4	N/A	N/A	N/A	N/A	N/A	N/A	N/A	N/A	N/A
15	2	2	1	1	0	1	N/A	N/A	N/A	N/A	N/A	N/A	N/A
30	2	2	7	2	3	1	2	2	2	2	0	2	2
31	2	2	0	2	0	0	0	3	2	0	4	0	1
32	2	5	6	10	7	N/A	N/A	N/A	N/A	N/A	N/A	N/A	N/A
33	2	4	9	9	7	8	8	4	8	9	7	8	6
34	2	1	1	1	0	0	0	N/A	N/A	N/A	N/A	N/A	N/A
35	2	1	1	1	1	1	1	2	0	0	0	N/A	N/A
36	2	6	8	9	10	10	10	4	N/A	N/A	N/A	N/A	N/A
37	2	3	2	0	2	3	2	3	3	1	1	2	0
32	2	2	2	0	2	0	2	2	1	1	1	0	0
33	2	2	N/A	N/A	N/A	N/A	N/A	N/A	N/A	N/A	N/A	N/A	N/A
34	2	0	6	0	2	0	0	0	0	0	0	N/A	N/A
35	2	0	3	2	3	0	0	0	0	0	0	N/A	N/A
36	2	2	2	2	0	0	1	0	0	0	0	0	0
39	2	0	1	1	0	0	0	0	0	0	0	0	0
40	2	2	N/A	N/A	N/A	N/A	N/A	N/A	N/A	N/A	N/A	N/A	N/A
41	2	5	5	2	5	2	2	3	0	2	0	0	0
42	2	0	0	0	0	0	0	0	0	0	0	1	0
43	2	1	N/A	0	0	0	N/A	N/A	N/A	N/A	N/A	N/A	N/A
44	2	2	N/A	N/A	N/A	N/A	N/A	N/A	N/A	N/A	N/A	N/A	N/A
45	2	3	6	2	5	5	0	1	0	0	0	2	1
46	2	0	0	0	0	0	0	0	3	0	0	4	1
47	2	2	2	4	N/A	N/A	N/A	N/A	N/A	N/A	N/A	N/A	N/A
48	2	0	6	N/A	N/A	N/A	N/A	N/A	N/A	N/A	N/A	N/A	N/A
49	2	0	N/A	N/A	N/A	N/A	N/A	N/A	N/A	N/A	N/A	N/A	N/A
50	2	0	N/A	N/A	N/A	N/A	N/A	N/A	N/A	N/A	N/A	N/A	N/A
51	2	2	2	2	0	0	0	0	0	0	0	0	0
52	2	N/A	N/A	N/A	N/A	N/A	N/A	N/A	N/A	N/A	N/A	N/A	N/A
53	2	10	N/A	N/A	N/A	N/A	N/A	N/A	N/A	N/A	N/A	N/A	N/A
54	2	0	0	1	N/A	N/A	N/A	N/A	N/A	N/A	N/A	N/A	N/A
55	2	1	2	1	0	N/A	N/A	N/A	N/A	N/A	N/A	N/A	N/A
56	2	0	2	2	1	2	0	0	5	2	3	0	0
57	2	1	N/A	N/A	N/A	N/A	N/A	N/A	N/A	N/A	N/A	N/A	N/A
58	2	0	N/A	N/A	N/A	N/A	N/A	N/A	N/A	N/A	N/A	N/A	N/A
59	2	2	0	5	0	2	0	N/A	N/A	N/A	N/A	N/A	N/A
60	2	3	3	3	2	0	0	3	4	3	1	3	3
61	2	9	N/A	N/A	N/A	N/A	N/A	N/A	N/A	N/A	N/A	N/A	N/A
62	2	0	0	0	0	0	0	N/A	N/A	N/A	N/A	N/A	N/A
63	2	0	1	0	2	0	0	N/A	N/A	N/A	N/A	N/A	N/A
64	2	0	7	10	2	0	5	N/A	N/A	N/A	N/A	N/A	N/A
65	2	0	0	N/A	N/A	N/A	N/A	N/A	N/A	N/A	N/A	N/A	N/A
66	2	0	2	2	1	1	0	N/A	N/A	N/A	N/A	N/A	N/A
16	3	4	2	3	2	4	9	4	3	3	2	5	3
17	3	8	N/A	N/A	N/A	N/A	N/A	N/A	N/A	N/A	N/A	N/A	N/A
18	3	5	N/A	N/A	N/A	N/A	N/A	N/A	N/A	N/A	N/A	N/A	N/A
19	3	4	5	6	8	2	3	3	4	5	5	7	7
20	3	8	2	5	4	3	3	1	0	1	2	3	1
21	3	1	1	1	1	1	0	1	N/A	N/A	N/A	N/A	N/A
22	3	2	3	3	2	3	2	2	4	3	7	2	3
23	3	6	4	6	4	7	2	N/A	N/A	N/A	N/A	N/A	N/A
24	3	5	N/A	N/A	N/A	N/A	N/A	N/A	N/A	N/A	N/A	N/A	N/A
25	3	5	7	8	8	7	8	8	8	8	8	9	N/A
26	3	8	N/A	N/A	N/A	N/A	N/A	N/A	N/A	N/A	N/A	N/A	N/A
27	3	4	3	2	2	1	1	N/A	N/A	N/A	N/A	N/A	N/A
28	3	0	5	3	10	3	6	N/A	N/A	N/A	N/A	N/A	N/A
29	3	0	0	5	2	2	8	5	N/A	N/A	N/A	N/A	N/A
25	3	3	N/A	N/A	N/A	N/A	N/A	N/A	N/A	N/A	N/A	N/A	N/A
29	3	5	N/A	N/A	N/A	N/A	N/A	N/A	N/A	N/A	N/A	N/A	N/A
30	3	7	N/A	N/A	N/A	N/A	N/A	N/A	N/A	N/A	N/A	N/A	N/A
38	3	0	N/A	N/A	N/A	N/A	N/A	N/A	N/A	N/A	N/A	N/A	N/A

## Sheet: Total number of treatments
1			2
ID			ID
32	12		1	1
33	1		2	1
34	10		3	11
35	11		4	12
36	12		5	12
39	12		6	12
40	1		7	6
41	12		8	6
42	12		9	12
43	5		10	7
44	1		11	8
45	12		12	8
46	12		13	2
47	3		14	3
48	2		15	5
49	1		16	12
50	1		17	1
51	12		18	1
52	1		19	12
53	1		20	12
54	3		21	7
55	4		22	12
56	12		23	6
57	1		24	1
58	1		25	11
59	6		26	1
60	12		27	6
61	1		28	6
62	6		29	7
63	5		30	12
64	7		31	12
65	2		32	4
66	6		33	12
25	1		34	6
29	1		35	10
30	1		36	7
38	1		37	12
